# Supplementary material for: Natural commensal microbes induce internal hatching in C. elegans
Source: Microbiol Spectr. 2026 Jun 11;14(7):e04034-25. doi: 10.1128/spectrum.04034-25 (PMC13340241; doi:10.1128/spectrum.04034-25)
Supplement: Supplemental Tables — Tables S1 to S9. [file spectrum.04034-25-s0002.xlsx]

## Sheet: Table S1
Internal egg hatching percentage of N2 wildtype C. elegans grown on natural bacterial strains
	Early adulthood (Day 1-3)								Late adulthood (Day 4-7)
Bacterial strains	Mean	SE	N(Plate replicate)	Adj. p (Dunnett-adjusted comparisons vs OP50)					Mean	SE	N(Plate replicate)	Adj. p (Dunnett-adjusted comparisons vs OP50)
BH3	0.96	0.65	10	0.1393					30.55	5.84	10	<0.0001
BIGb0170	0	0	5	0.9994					0	0	5	1
BIGb0172	0	0	5	0.999					0.71	0.71	5	0.2271
BIGb0393	0.34	0.35	13	0.9544					27.92	6.43	13	<0.0001
CEent1	4.65	1.84	16	0.0653					57.35	5.74	16	<0.0001
JUb134	1.33	0.81	5	0.082					1.51	0.92	5	0.4122
JUb19	0	0	5	0.9993					0	0	5	1
JUb44	0	0	5	0.9991					0	0	5	0.9999
JUb66	0	0	13	0.9991					37.83	5.41	13	<0.0001
MSPm1	0.96	0.96	8	0.7201					2.11	1.21	8	0.4915
MYb10	0	0	5	0.9992					0	0	5	0.9998
MYb11	1.06	0.87	5	0.9766					0.87	0.64	5	0.9844
MYb71	2.22	2.22	5	0.0537					2.07	2.07	5	0.9429
OP50	0.28	0.28	13						2.77	1.1	13

## Sheet: Table S2
Cumulative daily internal egg hatching percentage of N2 wildtype C. elegans grown on focal strains
	Day 1				Day 2				Day 3				Day 4				Day 5				Day 6				Day 7
Bacterial strains	Mean	SE	N(Plate replicate)		Mean	SE	N(Plate replicate)		Mean	SE	N(Plate replicate)		Mean	SE	N(Plate replicate)		Mean	SE	N(Plate replicate)		Mean	SE	N(Plate replicate)		Mean	SE	N(Plate replicate)
BH3	0	0	10		0.555556	0.555556	10		0.955556	0.647502	10		5.53913	1.784	10		10.2143	2.46921	10		26.601	6.5845	10		31.5053	5.86364	10
BIGb0393	0	0	13		0.34965	0.34965	13		2.00777	0.962578	13		19.1187	6.54388	13		24.1374	7.23284	13		26.5114	7.72351	13		29.932	7.02861	13
CEent1	0	0	16		1.96452	0.834352	16		4.6502	1.83554	16		22.1488	6.15142	16		38.0985	8.72149	16		48.2448	7.71443	16		58.1074	5.93771	16
JUb66	0	0	13		0	0	13		0.295858	0.295858	13		3.52345	1.45035	13		18.3201	4.20346	13		23.8573	4.22146	13		41.156	5.05303	13
OP50	0	0	13		0	0	13		0.2849	0.2849	13		0.569801	0.385757	13		1.44642	0.674515	13		2.42301	0.852842	13		3.05331	1.15328	13

## Sheet: Table S3
Lifespan of N2 wildtype C. elegans grown on focal strains
Bacterial strain	Mean	SE	Median	N(Plate replicate)	N(Individual animals)
OP50	12.5247	0.370652	12	5	142
BH3	14.2375	0.474951	14	5	151
BIGb0393	8.45768	0.593966	7	5	150
CEent1	7.20645	0.659697	6	5	149
JUb66	8.33421	0.304923	7	5	152
Pairwise log-rank (Mantel–Cox) test results for survival comparisons with multiple-testing correction
Condition	chi	p value	BH corrected p value
BH3 v.s. OP50	11.48	0.0007	0.0028
BIGb0393 v.s. OP50	33.29	7.9e-09	3.2e-08
CENT1 v.s. OP50	23.74	1.1e-06	4.4e-06
JUb66 v.s. OP50	53.45	0	0

## Sheet: Table S4
Brood size of N2 wild-type C. elegans grown on focal bacterial strains
Bacterial strains	Mean	SE	N
OP50	268.83	14.18	6
BH3	192.58	12.86	6
BIGb0393	246.25	7.46	6
CEent1	201.56	7.29	6
JUb66	200.25	3.42	6
	Df	Sum Sq	Mean Sq	F value	Pr(>F)
Bacterial strains	4	27226	6807	11.65	1.77e-05
Residuals	25	14606	584
	Tukey multiple comparisons of means
	95% family-wise confidence level
$Bacteria	diff	lwr	upr	p adj
BIGb0393-BH3	53.6667	12.682	94.6513	0.0060318
CEent1-BH3	8.97222	-32.0125	49.9569	0.96638
JUb66-BH3	7.66667	-33.318	48.6513	0.981012
OP50-BH3	76.25	35.2653	117.235	0.0001023
CEent1-BIGb0393	-44.6944	-85.6791	-3.70977	0.0276924
JUb66-BIGb0393	-46	-86.9847	-5.01532	0.0223496
OP50-BIGb0393	22.5833	-18.4013	63.568	0.500098
JUb66-CEent1	-1.30556	-42.2902	39.6791	0.999981
OP50-CEent1	67.2778	26.2931	108.262	0.0005231
OP50-JUb66	68.5833	27.5987	109.568	0.0004124

## Sheet: Table S5
Daily reproduction of N2 wild-type C. elegans grown on focal bacterial strains
	Day 1				Day 2				Day 3				Day 4				Day 5
Bacterial strains	Mean	SE	N		Mean	SE	N		Mean	SE	N		Mean	SE	N		Mean	SE	N
BH3	60.7778	6.27734	6		71.4444	6.15279	6		36.5	3.08851	6		14.2778	1.61341	6		9.58333	1.46107	6
BIGb0393	47.4444	3.20609	6		109.111	3.82648	6		71.8889	2.54248	6		12.3889	2.02286	6		5.41667	1.45026	6
CEent1	38.8889	4.10119	6		88.3333	4.17665	6		51.6111	4.25782	6		18.4722	3.04668	6		4.25	0.655108	6
JUb66	39.9444	2.38423	6		97.9444	4.62875	6		52.3056	4.2015	6		7.16667	0.792324	6		2.88889	1.43415	6
OP50	36.9444	4.21674	6		143.944	4.66779	6		83.7778	5.88071	6		3.61111	1.32334	6		0.555556	0.0702728	6
Analysis of Variance Table
	npar	Sum Sq	Mean Sq	F value
Bacteria	4	5445	1361	18.351
Day	4	187430	46857	631.665
Bacteria:Day	16	23938	1496	20.168
Day 3
contrast	estimate	SE	df	t.ratio	p.value
BH3-OP50	23.83	4.97	120	4.793	<0.0001
BIGb0393-OP50	10.5	4.97	120	2.112	0.1209
CEent1-OP50	1.94	4.97	120	0.391	0.9614
Jub66-OP50	3	4.97	120	0.603	0.8941
Day 4
contrast	estimate	SE	df	t.ratio	p.value
BH3-OP50	-72.5	4.97	120	-14.58	<0.0001
BIGb0393-OP50	-34.83	4.97	120	-7.005	<0.0001
CEent1-OP50	-55.61	4.97	120	-11.183	<0.0001
Jub66-OP50	-46	4.97	120	-9.251	<0.0001
Day 5
contrast	estimate	SE	df	t.ratio	p.value
BH3-OP50	-47.28	4.97	120	-9.508	<0.0001
BIGb0393-OP50	-11.89	4.97	120	-2.391	0.0635
CEent1-OP50	-32.17	4.97	120	-6.469	<0.0001
Jub66-OP50	-31.47	4.97	120	-6.329	<0.0001
Day 6
contrast	estimate	SE	df	t.ratio	p.value
BH3-OP50	10.67	4.97	120	2.145	0.1123
BIGb0393-OP50	8.78	4.97	120	1.765	0.241
CEent1-OP50	14.86	4.97	120	2.989	0.0126
Jub66-OP50	3.56	4.97	120	0.715	0.8447
Day 7
contrast	estimate	SE	df	t.ratio	p.value
BH3-OP50	9.03	4.97	120	1.815	0.2198
BIGb0393-OP50	4.86	4.97	120	0.978	0.6988
CEent1-OP50	3.69	4.97	120	0.743	0.831
Jub66-OP50	2.33	4.97	120	0.469	0.9408

## Sheet: Table S6
Hourly egg-laying rates of N2 wild-type C. elegans grown on focal bacterial strains
	24 h post L4				30 h post L4				48 h post L4				54 h post L4				72 h post L4				78 h post L4
Bacterial strains	Mean	SE	N		Mean	SE	N		Mean	SE	N		Mean	SE	N		Mean	SE	N		Mean	SE	N
BH3	8.2069	0.419298	29		6.11765	0.568036	17		7.13793	0.270577	29		6.83333	0.561569	18		3.82143	0.595516	28		4.42857	0.71648	14
BIGb0393	9.26667	0.457211	30		9.1	0.615159	20		9.75862	0.621168	29		7.5	0.734489	20		2.96429	0.528255	28		2.1	0.542412	20
CEent1	11.9	0.432448	30		8.05	0.499868	20		8.17241	0.778512	29		6.42105	0.831808	19		2	0.350931	29		2.15	0.35	20
JUb66	7.6	0.404145	25		8.1	0.632039	20		7.89286	0.559524	28		7.94444	0.678677	18		3.18519	0.567488	27		2.5	0.381346	18
OP50	10.2143	0.486204	28		11.1111	0.774972	18		12.7826	0.743766	23		10	1.00583	19		2.07407	0.44634	27		1	0.439298	21
Type III Analysis of Variance Table with Satterthwaite's method
	Sum Sq	Mean Sq	NumDF	DenDF	F values	Pr(>F)
Bacteria	263.9	65.97	4	669	8.5865	9.246e-07
Day	6008.7	1201.75	5	669	156.415	2.2e-16
Bacteria:Day	1099.2	54.96	20	669	7.1533	2.2e-16
24 h post L4
contrast	estimate	SE	df	t.ratio	p.value
BH3-OP50	-2.0074	0.734	669	-2.733	0.0235
BIGb0393-OP50	-0.9476	0.728	669	-1.301	0.4909
CEent1-OP50	1.6857	0.728	669	2.314	0.0722
Jub66-OP50	-2.6143	0.763	669	-3.427	0.0025
30 h post L4
contrast	estimate	SE	df	t.ratio	p.value
BH3-OP50	-4.9935	0.938	669	-5.322	<0.0001
BIGb0393-OP50	-2.0111	0.901	669	-2.232	0.0882
CEent1-OP50	-3.0611	0.901	669	-3.397	0.0028
Jub66-OP50	-3.0111	0.901	669	-3.341	0.0034
48 h post L4
contrast	estimate	SE	df	t.ratio	p.value
BH3-OP50	-5.6447	0.774	669	-7.292	<0.0001
BIGb0393-OP50	-3.024	0.774	669	-3.906	0.0004
CEent1-OP50	-4.6102	0.774	669	-5.956	<0.0001
Jub66-OP50	-4.8898	0.78	669	-6.267	<0.0001
54 h post L4
contrast	estimate	SE	df	t.ratio	p.value
BH3-OP50	-3.1667	0.912	669	-3.471	0.0021
BIGb0393-OP50	-2.5	0.889	669	-2.814	0.0186
CEent1-OP50	-3.5789	0.9	669	-3.977	0.0003
Jub66-OP50	-2.0556	0.912	669	-2.253	0.0838
72 h post L4
contrast	estimate	SE	df	t.ratio	p.value
BH3-OP50	1.7474	0.748	669	2.337	0.0682
BIGb0393-OP50	0.8902	0.748	669	1.191	0.5617
CEent1-OP50	-0.0741	0.741	669	-0.1	0.9985
Jub66-OP50	1.1111	0.755	669	1.473	0.3864
78 h post L4
contrast	estimate	SE	df	t.ratio	p.value
BH3-OP50	3.4286	0.977	669	3.508	0.0019
BIGb0393-OP50	1.1	0.889	669	1.238	0.5311
CEent1-OP50	1.15	0.889	669	1.294	0.4952
Jub66-OP50	1.5	0.912	669	1.644	0.2934

## Sheet: Table S7
Internal egg hatching percentages of C. elegans insulin signaling mutants grown on focal strains
Bacterial strain	Host genotype	Mean	SE	N(Plate replicates)
BH3	N2	30.0938	5.11541	16
	daf-16(mgDf50)	12.4466	6.64548	12
	daf-2(e1368)	9.52443	1.76836	12
	daf-2(e1370)	80.7063	6.26059	11
	daf-2(e1370);daf-16(mgDf50)	7.70503	1.7794	12
BIGb0393	N2	27.5137	6.45944	16
BIGb0393	daf-16(mgDf50)	23.0864	2.34568	12
BIGb0393	daf-2(e1368)	81.9911	3.18789	12
BIGb0393	daf-2(e1370)	60.6977	2.68604	11
BIGb0393	daf-2(e1370);daf-16(mgDf50)	3.90602	2.43424	12
CEent1	N2	65.9536	3.86516	16
CEent1	daf-16(mgDf50)	62.6888	7.23153	12
CEent1	daf-2(e1368)	31.0302	3.58955	12
CEent1	daf-2(e1370)	69.0238	6.83587	11
CEent1	daf-2(e1370);daf-16(mgDf50)	36.3621	4.41406	12
JUb66	N2	40.0065	6.3843	16
Jub66	daf-16(mgDf50)	34.7327	3.98819	12
Jub66	daf-2(e1368)	10.5494	2.74096	12
Jub66	daf-2(e1370)	51.0684	5.05588	11
Jub66	daf-2(e1370);daf-16(mgDf50)	4.3956	2.06074	12
OP50	N2	5.36281	1.35063	16
OP50	daf-16(mgDf50)	6.97865	2.19467	12
OP50	daf-2(e1368)	3.88576	1.09057	12
OP50	daf-2(e1370)	26.4713	2.84296	11
OP50	daf-2(e1370);daf-16(mgDf50)	6.46724	2.40895	12

## Sheet: Table S8
Dunnett-adjusted comparisons of bacterial effects on internal hatching by genotype
Genotype	Bacteria	contrast	estimate	SE	df	z.ratio	p.value
N2	BH3	OP50	2.005	0.259	Inf	7.742	<0.0001
	BIGb0393	OP50	1.929	0.26	Inf	7.424	<0.0001
	CEent1	OP50	3.629	0.251	Inf	14.474	<0.0001
	Jub66	OP50	2.429	0.258	Inf	9.406	<0.0001
daf-16(mgDf50)	BH3	OP50	0.575	0.393	Inf	1.462	0.3918
	BIGb0393	OP50	1.392	0.356	Inf	3.914	0.0004
	CEent1	OP50	3.11	0.346	Inf	8.983	<0.0001
	Jub66	OP50	1.977	0.348	Inf	5.686	<0.0001
daf-2(e1368)	BH3	OP50	1.018	0.354	Inf	2.877	0.0149
	BIGb0393	OP50	4.849	0.332	Inf	14.602	<0.0001
	CEent1	OP50	2.472	0.32	Inf	7.724	<0.0001
	Jub66	OP50	1.079	0.351	Inf	3.079	0.0078
daf-2(e1370)	BH3	OP50	1.989	0.231	Inf	8.622	<0.0001
	BIGb0393	OP50	1.513	0.199	Inf	7.622	<0.0001
	CEent1	OP50	1.907	0.212	Inf	9.005	<0.0001
	Jub66	OP50	1.097	0.199	Inf	5.517	<0.0001
daf-16(mgDf50);daf-2(e1370)	BH3	OP50	0.105	0.447	Inf	0.236	0.9884
	BIGb0393	OP50	-0.476	0.534	Inf	-0.891	0.7495
	CEent1	OP50	2.05	0.368	Inf	5.576	<0.0001
	Jub66	OP50	-0.488	0.51	Inf	-0.958	0.7093

## Sheet: Table S9
Dunnett-adjusted comparisons of genotype effects on internal hatching by focal bacterial strains
Bacteria	Genotype	contrast	estimate	SE	df	z.ratio	p.value
OP50	(daf-16(mgDf50))	(daf-16(mgDf50)daf-2(e1370))	0.0133	0.472	Inf	0.028	1
	(daf-16(mgDf50))	(daf-2(e1368))	0.6656	0.443	Inf	1.502	0.5612
	(daf-16(mgDf50))	(daf-2(e1370))	-1.5582	0.361	Inf	-4.312	0.0002
	(daf-16(mgDf50))	N2	0.304	0.398	Inf	0.764	0.9408
	(daf-16(mgDf50)daf-2(e1370))	(daf-2(e1368))	0.6523	0.463	Inf	1.41	0.6211
	(daf-16(mgDf50)daf-2(e1370))	(daf-2(e1370))	-1.5715	0.385	Inf	-4.083	0.0004
	(daf-16(mgDf50)daf-2(e1370))	N2	0.2907	0.419	Inf	0.693	0.958
	(daf-2(e1368))	(daf-2(e1370))	-2.2238	0.348	Inf	-6.382	<0.0001
	(daf-2(e1368))	N2	-0.3617	0.386	Inf	-0.937	0.8826
	(daf-2(e1370))	N2	1.8622	0.288	Inf	6.456	<0.0001
BH3	(daf-16(mgDf50))	(daf-16(mgDf50)daf-2(e1370))	0.4827	0.422	Inf	1.143	0.7836
	(daf-16(mgDf50))	(daf-2(e1368))	0.2228	0.345	Inf	0.646	0.9674
	(daf-16(mgDf50))	(daf-2(e1370))	-2.9722	0.338	Inf	-8.803	<0.0001
	(daf-16(mgDf50))	N2	-1.1259	0.31	Inf	-3.627	0.0027
	(daf-16(mgDf50)daf-2(e1370))	(daf-2(e1368))	-0.26	0.382	Inf	-0.68	0.9608
	(daf-16(mgDf50)daf-2(e1370))	(daf-2(e1370))	-3.455	0.376	Inf	-9.192	<0.0001
	(daf-16(mgDf50)daf-2(e1370))	N2	-1.6086	0.352	Inf	-4.575	<0.0001
	(daf-2(e1368))	(daf-2(e1370))	-3.195	0.286	Inf	-11.169	<0.0001
	(daf-2(e1368))	N2	-1.3486	0.253	Inf	-5.324	<0.0001
	(daf-2(e1370))	N2	1.8464	0.243	Inf	7.584	<0.0001
BIGb0393	(daf-16(mgDf50))	(daf-16(mgDf50)daf-2(e1370))	1.8813	0.485	Inf	3.876	0.001
	(daf-16(mgDf50))	(daf-2(e1368))	-2.7916	0.275	Inf	-10.145	<0.0001
	(daf-16(mgDf50))	(daf-2(e1370))	-1.6795	0.268	Inf	-6.266	<0.0001
	(daf-16(mgDf50))	N2	-0.2326	0.262	Inf	-0.889	0.9012
	(daf-16(mgDf50)daf-2(e1370))	(daf-2(e1368))	-4.6729	0.465	Inf	-10.046	<0.0001
	(daf-16(mgDf50)daf-2(e1370))	(daf-2(e1370))	-3.5608	0.461	Inf	-7.725	<0.0001
	(daf-16(mgDf50)daf-2(e1370))	N2	-2.1139	0.457	Inf	-4.623	<0.0001
	(daf-2(e1368))	(daf-2(e1370))	1.1121	0.23	Inf	4.845	<0.0001
	(daf-2(e1368))	N2	2.559	0.222	Inf	11.525	<0.0001
	(daf-2(e1370))	N2	1.447	0.213	Inf	6.788	<0.0001
CEent1	(daf-16(mgDf50))	(daf-16(mgDf50)daf-2(e1370))	1.0729	0.28	Inf	3.827	0.0012
	(daf-16(mgDf50))	(daf-2(e1368))	1.3038	0.247	Inf	5.285	<0.0001
	(daf-16(mgDf50))	(daf-2(e1370))	-0.3551	0.265	Inf	-1.339	0.6666
	(daf-16(mgDf50))	N2	-0.2149	0.238	Inf	-0.903	0.8957
	(daf-16(mgDf50)daf-2(e1370))	(daf-2(e1368))	0.2309	0.242	Inf	0.953	0.876
	(daf-16(mgDf50)daf-2(e1370))	(daf-2(e1370))	-1.4281	0.261	Inf	-5.469	<0.0001
	(daf-16(mgDf50)daf-2(e1370))	N2	-1.2878	0.233	Inf	-5.517	<0.0001
	(daf-2(e1368))	(daf-2(e1370))	-1.659	0.225	Inf	-7.387	<0.0001
	(daf-2(e1368))	N2	-1.5187	0.192	Inf	-7.925	<0.0001
	(daf-2(e1370))	N2	0.1402	0.215	Inf	0.652	0.9662
JUb66	(daf-16(mgDf50))	(daf-16(mgDf50)daf-2(e1370))	2.4791	0.452	Inf	5.481	<0.0001
	(daf-16(mgDf50))	(daf-2(e1368))	1.5637	0.288	Inf	5.435	<0.0001
	(daf-16(mgDf50))	(daf-2(e1370))	-0.6776	0.257	Inf	-2.634	0.0643
	(daf-16(mgDf50))	N2	-0.1472	0.249	Inf	-0.592	0.9764
	(daf-16(mgDf50)daf-2(e1370))	(daf-2(e1368))	-0.9154	0.452	Inf	-2.027	0.2528
	(daf-16(mgDf50)daf-2(e1370))	(daf-2(e1370))	-3.1567	0.433	Inf	-7.294	<0.0001
	(daf-16(mgDf50)daf-2(e1370))	N2	-2.6262	0.428	Inf	-6.139	<0.0001
	(daf-2(e1368))	(daf-2(e1370))	-2.2413	0.256	Inf	-8.757	<0.0001
	(daf-2(e1368))	N2	-1.7108	0.247	Inf	-6.916	<0.0001
	(daf-2(e1370))	N2	0.5305	0.211	Inf	2.512	0.0879
